# Supplementary material for: Shared metabolomic signatures for prognostic precision across brain injuries
Source: Brain Spine. 2025 Nov 19;5:105877. doi: 10.1016/j.bas.2025.105877 (PMC12682153; doi:10.1016/j.bas.2025.105877)
Supplement: Multimedia component 2 [file mmc2.xlsx]

## Sheet: Taulukkovälilehti 1 - Table S2.
Table S2. Two identified metabolites in early time point differentiating favorable and unfavorable outcomes (p<0.05, FDR-corrected). Total 16 metabolites identified without FDR-correction (p<0.05).
	t.stat	p.value	-log10(p)	FDR	log2(FC)
URIDINE	4.1622	0.00010219	3.9906	0.010219	0.1956
TRYPTOPHAN	3.4631	0.00099121	3.0038	0.049561	0.5618
L-Lactic acid	-3.1032	0.0029186	2.5348	0.097286	2.5952
Pyruvic acid	-2.9662	0.0043238	2.3641	0.10809
CAPRYLIC ACID	-2.7753	0.0073442	2.1341	0.14101
L-THREONINE	2.6242	0.010999	1.9587	0.14101
VALINE	2.621	0.011091	1.955	0.14101
DECANOATE	-2.5691	0.012702	1.8961	0.14101
4-METHYL-2-OXO-PENTANOIC ACID	2.5286	0.014101	1.8507	0.14101
METHYL-2-OXOVALERIC ACID	2.5286	0.014101	1.8507	0.14101
MYO-INOSITOL	-2.4706	0.016348	1.7865	0.14862
GUANIDINOACETATE	2.2588	0.027544	1.56	0.22953
LEUCINE	2.1553	0.035162	1.4539	0.27048
4-HYDROXY-2-QUINOLINECARBOXYLIC ACID	2.0807	0.041735	1.3795	0.28569
Glycochenodeoxycholate	2.0691	0.042853	1.368	0.28569
4-PYRIDOXATE	2.0102	0.048909	1.3106	0.30568
