# Supplementary material for: Shared metabolomic signatures for prognostic precision across brain injuries
Source: Brain Spine. 2025 Nov 19;5:105877. doi: 10.1016/j.bas.2025.105877 (PMC12682153; doi:10.1016/j.bas.2025.105877)
Supplement: Multimedia component 3 [file mmc3.xlsx]

## Sheet: Taulukkovälilehti 1 - Table S3.
Table S3. Fifteen identified metabolites in late time point differentiating favorable and unfavorable outcomes (p<0.05, FDR-corrected). Total 30 metabolites identified without FDR-correction (p<0.05).
	t.stat	p.value	-log10(p)	FDR	log2(FC)
TRIGONELLINE	4.7322	1.10E-05	4.9589	0.0010992	0.26427
Prostaglandin J2	4.1484	9.16E-05	4.0383	0.0044128	0.30753
HIPPURATE	4.0427	0.00013239	3.8782	0.0044128	0.21284
CREATININE	3.8851	0.00022718	3.6436	0.0056796	0.42036
DECANOATE	-3.7492	0.0003586	3.4454	0.007172	5.2952
5-OXO-PROLINE	-3.6035	0.00057889	3.2374	0.0096481	6.9087
N-ACETYL-L-ALANINE	-3.3714	0.0012133	2.916	0.017333	3.5529
N-ALPHA-ACETYL-L-ASPARAGINE	-3.232	0.0018654	2.7292	0.023318	2.1596
ALLANTOIN	3.1355	0.0024954	2.6029	0.027726	0.47084
L-METHIONINE	-2.9581	0.0042026	2.3765	0.038975	3.1833
Malic acid	-2.926	0.0046078	2.3365	0.038975	2.2422
URIDINE	2.9208	0.004677	2.33	0.038975	0.34203
L-PHENYLALANINE	-2.7776	0.0070004	2.1549	0.047513	2.0898
3-HYDROXYBUTANOIC ACID	-2.7763	0.0070245	2.1534	0.047513	1.6835
3-HYDROXY-3-METHYLGLUTARATE	-2.7711	0.007127	2.1471	0.047513	2.2882
L-ARGININE	-2.5559	0.012735	1.895	0.079592
Glucose	-2.4227	0.017958	1.7457	0.10563
ETHYLMALONIC ACID	-2.3553	0.021274	1.6722	0.11651
INDOLE-3-ACETIC ACID	2.3393	0.022137	1.6549	0.11651
PROPIONATE	-2.2744	0.025964	1.5856	0.12499
4-IMIDAZOLEACETIC ACID	2.2309	0.028849	1.5399	0.12499
2-HYDROXYPYRIDINE	2.23	0.028908	1.539	0.12499
CAPRYLIC ACID	-2.2152	0.029952	1.5236	0.12499
KYNURENINE	-2.2023	0.030894	1.5101	0.12499
Nicotinamide(NAM)	2.1975	0.031248	1.5052	0.12499
TAURINE	2.123	0.037242	1.429	0.14324
4-METHYL-2-OXO-PENTANOIC ACID	2.0482	0.044235	1.3542	0.15389
METHYL-2-OXOVALERIC ACID	2.0482	0.044235	1.3542	0.15389
MYO-INOSITOL	2.0444	0.044628	1.3504	0.15389
LAURIC ACID	2.0207	0.04708	1.3272	0.15693
