# Supplementary material for: Shared metabolomic signatures for prognostic precision across brain injuries
Source: Brain Spine. 2025 Nov 19;5:105877. doi: 10.1016/j.bas.2025.105877 (PMC12682153; doi:10.1016/j.bas.2025.105877)
Supplement: Multimedia component 4 [file mmc4.xlsx]

## Sheet: Early
Table S4. KEGG enrichment analysis detecting functional metabolic pathway differences between favorable and unfavorable outcome in early time point.
Metabolite Set	Total	Hits	p-value	Holm P	p value FDR
Glycolysis / Gluconeogenesis	26	1	0.0043238	0.18592	0.088428
Pyrimidine metabolism	39	2	0.0064303	0.27007	0.088428
Tryptophan metabolism	41	3	0.0082399	0.33783	0.088428
Valine, leucine and isoleucine biosynthesis	8	4	0.0096346	0.38538	0.088428
Ascorbate and aldarate metabolism	9	1	0.016348	0.63756	0.088428
Inositol phosphate metabolism	30	1	0.016348	0.63756	0.088428
Pyruvate metabolism	23	2	0.02003	0.74112	0.088428
Pantothenate and CoA biosynthesis	20	2	0.020778	0.74802	0.088428
Valine, leucine and isoleucine degradation	39	3	0.02153	0.75355	0.088428
Galactose metabolism	27	2	0.022465	0.76381	0.088428
Citrate cycle (TCA cycle)	20	3	0.022621	0.76381	0.088428
Tyrosine metabolism	42	2	0.039149	1.0	0.14028
Vitamin B6 metabolism	9	1	0.048909	1.0	0.15527
Glycine, serine and threonine metabolism	33	8	0.050552	1.0	0.15527
Lipoic acid metabolism	28	2	0.057083	1.0	0.16362
Fatty acid biosynthesis	47	6	0.060881	1.0	0.16362
Arginine and proline metabolism	36	9	0.072799	1.0	0.18414
Cysteine and methionine metabolism	33	4	0.10644	1.0	0.25427
Alanine, aspartate and glutamate metabolism	28	6	0.13889	1.0	0.31433
Selenocompound metabolism	20	1	0.1797	1.0	0.38234
Glyoxylate and dicarboxylate metabolism	31	6	0.18672	1.0	0.38234
Histidine metabolism	16	3	0.20332	1.0	0.39741
Propanoate metabolism	21	2	0.2165	1.0	0.40476
Primary bile acid biosynthesis	46	3	0.23731	1.0	0.4241
D-Amino acid metabolism	15	1	0.25643	1.0	0.4241
Sphingolipid metabolism	32	1	0.25643	1.0	0.4241
Butanoate metabolism	15	3	0.40101	1.0	0.63865
Arginine biosynthesis	14	4	0.55308	1.0	0.84937
Nitrogen metabolism	6	2	0.62774	1.0	0.91898
Glutathione metabolism	28	2	0.68101	1.0	0.91898
Porphyrin metabolism	31	2	0.68101	1.0	0.91898
Taurine and hypotaurine metabolism	8	2	0.68389	1.0	0.91898
Starch and sucrose metabolism	18	1	0.75771	1.0	0.95828
Neomycin, kanamycin and gentamicin biosynthesis	2	1	0.75771	1.0	0.95828
Lysine degradation	30	3	0.78881	1.0	0.96088
Purine metabolism	70	7	0.80446	1.0	0.96088
Fatty acid elongation	38	1	0.85465	1.0	0.96711
Fatty acid degradation	39	1	0.85465	1.0	0.96711
Linoleic acid metabolism	5	1	0.93508	1.0	0.99504
Biosynthesis of unsaturated fatty acids	36	5	0.93808	1.0	0.99504
Ubiquinone and other terpenoid-quinone biosynthesis	18	1	0.95604	1.0	0.99504
Phenylalanine metabolism	8	2	0.99504	1.0	0.99504
Phenylalanine, tyrosine and tryptophan biosynthesis	4	2	0.99504	1.0	0.99504

## Sheet: Late
Table S4. KEGG enrichment analysis detecting functional metabolic pathways differences between favorable and unfavorable outcome in late time point.
Metabolite Set	Total	Hits	P value	Holm P	p value FDR
Tryptophan metabolism	41	3	0.0065737	0.28267	0.096524
Pyrimidine metabolism	39	2	0.0070992	0.29817	0.096524
Pyruvate metabolism	23	2	0.0095463	0.3914	0.096524
Galactose metabolism	27	2	0.010593	0.42372	0.096524
Cysteine and methionine metabolism	33	4	0.01255	0.48944	0.096524
Fatty acid biosynthesis	47	6	0.013868	0.527	0.096524
Starch and sucrose metabolism	18	1	0.017958	0.66444	0.096524
Neomycin, kanamycin and gentamicin biosynthesis	2	1	0.017958	0.66444	0.096524
Citrate cycle (TCA cycle)	20	3	0.026473	0.92655	0.10195
Butanoate metabolism	15	3	0.027964	0.95079	0.10195
Phenylalanine metabolism	8	2	0.028452	0.95079	0.10195
Phenylalanine, tyrosine and tryptophan biosynthesis	4	2	0.028452	0.95079	0.10195
Glyoxylate and dicarboxylate metabolism	31	6	0.04412	1.0	0.11936
Ascorbate and aldarate metabolism	9	1	0.044628	1.0	0.11936
Inositol phosphate metabolism	30	1	0.044628	1.0	0.11936
Histidine metabolism	16	3	0.044854	1.0	0.11936
Arginine biosynthesis	14	4	0.04719	1.0	0.11936
Propanoate metabolism	21	2	0.069834	1.0	0.1634
Arginine and proline metabolism	36	9	0.0722	1.0	0.1634
Primary bile acid biosynthesis	46	3	0.080964	1.0	0.17407
Taurine and hypotaurine metabolism	8	2	0.11947	1.0	0.23639
Glycolysis / Gluconeogenesis	26	1	0.12094	1.0	0.23639
Purine metabolism	70	7	0.14339	1.0	0.26808
D-Amino acid metabolism	15	1	0.1856	1.0	0.30917
Sphingolipid metabolism	32	1	0.1856	1.0	0.30917
Lipoic acid metabolism	28	2	0.18997	1.0	0.30917
Valine, leucine and isoleucine degradation	39	3	0.19416	1.0	0.30917
Pantothenate and CoA biosynthesis	20	2	0.20132	1.0	0.30917
Valine, leucine and isoleucine biosynthesis	8	4	0.25326	1.0	0.37552
Glycine, serine and threonine metabolism	33	8	0.32265	1.0	0.42857
Glutathione metabolism	28	2	0.32784	1.0	0.42857
Porphyrin metabolism	31	2	0.32784	1.0	0.42857
Tyrosine metabolism	42	2	0.32891	1.0	0.42857
Biosynthesis of unsaturated fatty acids	36	5	0.39189	1.0	0.49562
Lysine degradation	30	3	0.42097	1.0	0.51719
Nitrogen metabolism	6	2	0.49811	1.0	0.59496
Alanine, aspartate and glutamate metabolism	28	6	0.58975	1.0	0.68538
Linoleic acid metabolism	5	1	0.63809	1.0	0.72205
Selenocompound metabolism	20	1	0.78817	1.0	0.869
Vitamin B6 metabolism	9	1	0.92165	1.0	0.97857
Ubiquinone and other terpenoid-quinone biosynthesis	18	1	0.96657	1.0	0.97857
Fatty acid elongation	38	1	0.97857	1.0	0.97857
Fatty acid degradation	39	1	0.97857	1.0	0.97857
